# Supplementary material for: Megafauna mobility: Assessing the foraging range of an extinct macropodid from central eastern Queensland, Australia
Source: PLoS One. 2025 Apr 23;20(4):e0319712. doi: 10.1371/journal.pone.0319712 (PMC12017834; doi:10.1371/journal.pone.0319712)
Supplement: S1 Table — (XLSX) [file pone.0319712.s001.xlsx]

## Sheet: Table A
S1 Table A. Mean Home range (in km2) and Body Mass (in kg) estimates based on published data avaliable for extant Macropodidae.
Family	Genus	Species	Home Range (km2)	Body Mass (kg)	Log10(Home Range)	Log10(Mass)
Macropodidae	Dendrolagus	Dendrolagus lumholtzi	0.02	7.27	-1.74	0.86
Macropodidae	Dendrolagus	Dendrolagus matschiei	1.18	7	0.07	0.85
Macropodidae	Macropus	Osphranter antilopinus	0.65	27.54	-0.19	1.44
Macropodidae	Macropus	Notamacropus dorsalis	0.91	11.22	-0.04	1.05
Macropodidae	Macropus	Macropus fuliginosus	3.24	21.88	0.51	1.34
Macropodidae	Macropus	Macropus giganteus	6.17	10.47	0.79	1.02
Macropodidae	Macropus	Osphranter robustus	0.98	21.38	-0.01	1.33
Macropodidae	Macropus	Notamacropus rufogriseus	0.65	26.87	-0.19	1.43
Macropodidae	Macropus	Osphranter rufus	7.76	46.77	0.89	1.67
Macropodidae	Onychogalea	Onychogalea fraenata	0.43	5.01	-0.37	0.7
Macropodidae	Petrogale	Petrogale assimilis	0.12	4.68	-0.92	0.67
Macropodidae	Petrogale	Petrogale brachyotis	0.17	4	-0.77	0.6
Macropodidae	Petrogale	Petrogale penicillata	0.03	7	-1.6	0.85
Macropodidae	Setonix	Setonix brachyurus	0.29	4	-0.53	0.6
Macropodidae	Thylogale	Thylogale stigmatica	0.04	4.68	-1.45	0.67
Macropodidae	Thylogale	Thylogale thetis	0.14	5.37	-0.86	0.73
Macropodidae	Wallabia	Wallabia bicolor	0.2	16.27	-0.69	1.21
Data is mean values presented in Tucker et al. [5] and Goldingay [48]

## Sheet: Table B
S1 Table B. Summary of Protemnodon enamel specimens examined during this study from Mount Etna, Queensland, Australia.
Sample Name	Genus	Tooth Type	Tooth Number	Stratigraphic Unit	Notes on size and closest taxon in (morphologically and size)
WIGL8543	Protemnodon	Molar	Upper M4	QML1311H	Closest to P. viator (Kerr et al., 2024)
WIGL8544	Protemnodon	Molar	Lower M4	QML1311H	Closest to P. viator (Kerr et al., 2024)
WIGL8545	Protemnodon	Molar	Lower M4	QML1311H	Closest to P. otibandus / P. tumbuna (Kerr et al., 2024)
WIGL8546	Protemnodon	Molar	Upper M2	QML1311H	Closest to P. otibandus / P. tumbuna (Kerr et al., 2024)
WIGL8547	Protemnodon	Molar	Upper M4	QML1384LU	Closest to P.otibandus/P.tumbuna (Kerr et al., 2024)
WIGL8548	Protemnodon	Molar	Upper M2	QML1384LU	Closest to P. otibandus / P. tumbuna (Kerr et al., 2024)
WIGL8549	Protemnodon	Incisor	Lower I1	QML1311C/D	?P. otibandus
WIGL8550	Protemnodon	Molar	Lower M4	QML1311C/D	Closest to P. viator (Kerr et al, 2024)

## Sheet: Table C
S1 Table C. TT-OSL SAR protocol used for De determination.
Step	Treatment	Signal
1	Dose (natural or laboratory)
2	Preheat 1 (PH1 = 260oC for 10 s)
3	Single-grain OSL stimulation (125oC for 3 s)
4	Preheat 2 (PH2 = 260oC for 10 s)
5	Single-grain TT-OSL stimulation (125oC for 3 s)	Ln or Lx
6	OSL stimulation (280oC for 400 s)
7	Test dose (250 Gy)
8	Preheat 3 (PH3 = 260oC for 10 s)
9	Single-grain OSL stimulation (125oC for 3 s)
10	Preheat 4 (PH4 = 260oC for 10 s)
11	Single-grain TT-OSL stimulation (125oC for 3 s)	Tn or Tx
12	OSL stimulation (290oC for 400 s)
13	Repeat measurement cycle for different sized regenerative doses
The SAR measurement cycle was repeated for the natural dose, three different sized regenerative doses, a 0 Gy regenerative dose (to measure OSL signal recuperation) and a replicate of the first regenerative dose cycle (to assess the suitability of the test dose sensitivity correction).
The OSL IR depletion ratio of Duller (2003) was measured separately and used to check for the presence of feldspar contaminants.
Lx = regenerative dose signal response; Ln = natural dose signal response; Tx = test dose signal response for a laboratory dose cycle Tn = test dose signal response for the natural dose cycle.

## Sheet: Table D
S1 Table D. Single-grain TT-OSL classification statistics for the dose recovery and natural De measurements.
Sample name	MTE17-1	MTE17-4	MTE17-4
SAR measurement type	TT-OSL De	TT-OSL De	TT-OSL
			Dose-recovery
Total measured grains (n)	500	500	500
Grains rejected for failing SAR quality assurance criteria (%)
Tn <3σ background	50	45	46
Recycling ratio ≠ 1 at ±2σ	8	5	7
OSL-IR depletion ratio <1 at ±2σ	0	0	0
0 Gy Lx/Tx >5% Ln/Tn	0	0	0
Non-intersecting grains (Ln/Tn > dose response curve saturation)	0	0	0
Saturated grains (Ln/Tn ≥ dose response curve Imax at ±2σ)	0	0	0
Anomalous dose response / unable to perform Monte Carlo fit	34	45	37
Sum of rejected grains (%)	92	95	90
Sum of accepted grains (%)	8	5	10
The proportion of grains that were rejected from final De estimation after applying the various SAR quality assurance criteria are shown in rows 5-11.
These criteria were applied to each single-grain measurement in the order listed.
Tn = natural test dose signal response; Ln/Tn = sensitivity-corrected natural signal response; Lx/Tx = sensitivity-corrected regenerative-dose signal response; Imax = saturation OSL intensity of the fitted dose response curve.

## Sheet: Table E
S1 Table E. High-resolution gamma spectrometry (HRGS) results for luminescence dating sample MTE17-1
Sample	Radionuclide specific activities (Bq/kg) a, b							Daughter: parent isotopic ratio
	238U	226Ra	210Pb	228Ra	228Th	40K		226Ra:238U	210Pb:226Ra	228Th:228Ra
MTE17-1	17.7 ± 1.8	18.2 ± 02.4	17.0 ± 2.9	21.0 ± 0.8	21.7 ± 0.6	144 ± 6		1.03 ± 0.11	0.93 ± 0.16	1.03 ± 0.05
a Measurements made on dried and powdered sediment sub-samples of ~8 g.
b Mean ± total uncertainty (68% confidence interval), calculated as the quadratic sum of the random and systematic uncertainties.

## Sheet: Table F
S1 Table F. 87Sr/86Sr ratios measured in vegetation samples associated with distinct geological substratum surrounding Mt Etna Caves.
Sample ID	Sample name	Geological Substrate	Substrate Name	Longitude	Latitude	Plant Species	Normalised 87Sr/86Sr	2 Std.Err.
10098	ADB_01	Basalt	Alton Downs Basalt	150.463	-23.2168	Casurina sp	0.706728	2.24568e-05
10123	CF_01	Mixed Sedimentary and Felsites	Chalmers Formation	150.679	-23.4244	Eucalypt	0.706395	1.38626e-05
10125	ER_01	Felsites	Ellrott Rhyolite	150.74	-23.4849	Eucalypt	0.708443	7.12512e-06
10115	LC_02	Arenite-Mudrock	Lakes Creek Formation	150.589	-23.2359	Eucalypt	0.709549	6.02984e-06
10100	LC_01	Arenite-Mudrock	Mount Alma Formation	150.491	-23.1581	Eucalypt	0.708254	6.9661e-06
10099	MAF_01	Arenite-Mudrock	Mount Alma Formation	150.485	-23.1662	Eucalypt	0.707193	9.89774e-06
10127	MAF_02	Arenite-Mudrock	Mount Alma Formation	150.466	-23.1637	Unknown	0.707965	1.91454e-05
10131	MAF_03	Arenite-Mudrock	Mount Alma Formation	150.449	-23.1577	Fig sp	0.708597	1.6433e-05
10136	MAF_04	Arenite-Mudrock	Mount Alma Formation	150.454	-23.1579	Bauhemia	0.709169	8.09934e-06
10142	MtE_VB15	Arenite-Mudrock	Mount Alma Formation	150.433	-23.1394	Eucalypt	0.707647	1.58483e-05
10112	MHT_01	Felsites	Mount Hedlow Trachyte	150.794	-23.1637	Fig sp	0.709084	6.07422e-06
10116	MHT_02	Felsites	Mount Hedlow Trachyte	150.629	-23.217	Conifer/Cycad sp	0.709395	1.03334e-05
10145	MAFL_04	Carbonates	Mt Alma Formation Limestone	150.49	-23.1641	Vine Sp	0.70806	4.40488e-05
10128	MAFL_01	Carbonates	Mt Alma Formation Limestone	150.465	-23.1633	Grass	0.708476	2.36855e-05
10130	MAFL_03	Carbonates	Mt Alma Formation Limestone	150.45	-23.1565	Fig sp	0.708633	1.60335e-05
10129	MAFL_02	Carbonates	Mt Alma Formation Limestone	150.45	-23.1563	White Cedar	0.708889	1.70688e-05
10103	MtE_V28	Ultramafic Rock	PLPzx-YARROL/SCAG	150.434	-23.1411	Eucalypt	0.709102	1.40171e-05
10122	MtE_V46	Granitoid	Prg/g-YARROL/SCAG	150.601	-23.256	Eucalypt	0.706839	7.56795e-06
10081	AL_01	Alluvium	Qa-QLD	150.397	-23.4667	Eucalypt	0.705	1.1e-05
10096	AL_02	Alluvium	Qa-QLD	150.512	-23.2808	Eucalypt	0.706456	6e-06
10120	AL_03	Alluvium	Qa-QLD	150.585	-23.1069	Eucalypt	0.706794	8.39307e-06
10124	AL_04	Alluvium	Qa-QLD	150.734	-23.4563	Casuarina sp	0.706919	1.08335e-05
10102	RG_02	Sedimentary Rock	Rockhampton Group	150.439	-23.1675	Eucalypt	0.705817	1.0166e-05
10101	RG_01	Sedimentary Rock	Rockhampton Group	150.447	-23.1632	Eucalypt	0.705898	9.653e-06

## Sheet: Table G
S1 Table G. Previous ages for Mt Etna Fossil localities published in Hocknull, (2009)
QML	Locality	Sample Name	Description		U (ppm)	±2s	232Th (ppb)	(230Th/ 232Th)	(234U/ 238U)	±2s	(230Th/ 238U)	±2s	uncorr. 230Th Age (ka)	±2s	corr. 230Th Age (ka)	±2s	corr. Initial (234U/ 238U)	±2s
				Age Interpretation
1311	H deposit	ROK20-1 bone	macropod bone	min. age	11.486	0.0167	9.45	5470	1.5742	0.0026	1.4825	0.0089	216	4	216	4	2.059	0.01
1311	H deposit	ROK20-1 cal	calcite filling in bone	min. age	1.1058	0.0012	22.8	221	1.5771	0.0021	1.4991	0.0062	221	3	221	3	2.085	0.008
1311	H deposit	ROK20-2	calcite filling in bone	min. age	0.0854	0.0001	5.56	35.1	1.0882	0.0045	0.7536	0.0113	125	4	123	4	1.127	0.006
1311	H deposit	ROK20-4 bone	macropod bone	min. age	10.982	0.0209	4.95	8951	1.3324	0.0027	1.3294	0.0076	285	7	285	7	1.746	0.014
1311	H deposit	ROK20-4 cal	calcite filling in bone	min. age	0.18	0.0002	0.85	749	1.1291	0.0029	1.1609	0.0091	454	48	454	48	1.468	0.06
1311	H deposit	ROK21	calcite filling in bone	min. age	10.255	0.0153	18.5	2849	1.7722	0.0032	1.6933	0.0148	215	5	215	5	2.421	0.019
1384	Lower Unit	ROK27 bone	macropod bone	min. age	4.6035	0.0048	15.1	1278	1.3991	0.0027	1.3856	0.0069	267	5	267	5	1.851	0.011
1384	Lower Unit	ROK27 cal	calcite filling in bone	min. age	0.0822	0.0001	7.61	38.6	1.1777	0.0024	1.1795	0.0073	333	13	332	14	1.466	0.016

## Sheet: Table H
S1 Table H. Single-grain TT-OSL classification statistics for the dose recovery and natural De measurements.
Sample name	MTE17-1	MTE17-4	MTE17-4
SAR measurement type	TT-OSL De	TT-OSL De	TT-OSL
			Dose-recovery
Total measured grains (n)	500	500	500
Grains rejected for failing SAR quality assurance criteria (%)
Tn <3σ background	50	45	46
Recycling ratio ≠ 1 at ±2σ	8	5	7
OSL-IR depletion ratio <1 at ±2σ	0	0	0
0 Gy Lx/Tx >5% Ln/Tn	0	0	0
Non-intersecting grains (Ln/Tn > dose response curve saturation)	0	0	0
Saturated grains (Ln/Tn ≥ dose response curve Imax at ±2σ)	0	0	0
Anomalous dose response / unable to perform Monte Carlo fit	34	45	37
Sum of rejected grains (%)	92	95	90
Sum of accepted grains (%)	8	5	10
The proportion of grains that were rejected from final De estimation after applying the various SAR quality assurance criteria are shown in rows 5-11.
These criteria were applied to each single-grain measurement in the order listed.
Tn = natural test dose signal response; Ln/Tn = sensitivity-corrected natural signal response; Lx/Tx = sensitivity-corrected regenerative-dose signal response; Imax = saturation OSL intensity of the fitted dose response curve.

## Sheet: Table I
S1 Table I. High-resolution gamma spectrometry (HRGS) results for luminescence dating sample MTE17-1
Sample	Radionuclide specific activities (Bq/kg) a, b							Daughter: parent isotopic ratio
	238U	226Ra	210Pb	228Ra	228Th	40K		226Ra:238U	210Pb:226Ra	228Th:228Ra
MTE17-1	17.7 ± 1.8	18.2 ± 02.4	17.0 ± 2.9	21.0 ± 0.8	21.7 ± 0.6	144 ± 6		1.03 ± 0.11	0.93 ± 0.16	1.03 ± 0.05
a Measurements made on dried and powdered sediment sub-samples of ~8 g.
b Mean ± total uncertainty (68% confidence interval), calculated as the quadratic sum of the random and systematic uncertainties.

## Sheet: Table J
S1 Table J. Summary of measured and published analyte concentrations for USGS MAPS-4 reference material.
Element	USGS MAPS – 4 Recommended Concentration (ppm)	SD (ppm)	MAPS – 4 Sintered measured Concentration (ppm)	SD (ppm)
Mg	680	68	663.66	11.3729
Ca	338300	12900	339316	5909.99
Ti	1	0.1	0.984672	0.0182563
Mn	910	37	870.393	14.1543
Sr	3100	270	3074.17	56.7774
Ba	2900	250	2878.24	53.3089
Ce	2600	260	2611.49	87.42
Dy	194	33	193.75	10.68
Er	110	22	109.82	6.31
Eu	27	3	27.23	1.18
Gd	270	22	268.12	13.55
Ho	30	5	29.98	1.66
La	926	278	920.01	33.43
Lu	9	0.7	8.96	0.59
Nd	1860	150	1851.96	78.65
Pr	280	18	279.75	10.91
Sm	360	20	360.87	15.8
Tb	39	4.5	38.86	1.99
Tm	10	0.8	10.03	0.58
Yb	51	12	57.64	3.52
Recommended values from USGS, Certificate of Analysis.

[truncated: 7 more sheets: Table K, Table L, Table M, Table N, Table O, Table P, Table Q]
